# Supplementary material for: Functional insights of novel Bathyarchaeia reveal metabolic versatility in their role in peatlands of the Peruvian Amazon
Source: Microbiol Spectr. 2024 Nov 14;12(12):e00387-24. doi: 10.1128/spectrum.00387-24 (PMC11619403; doi:10.1128/spectrum.00387-24)
Supplement: Data S1 — Metagenomes metadata, assembly, and MAGs distribution. [file spectrum.00387-24-s0001.xlsx]

## Sheet: Supplementary_File_1
Suplemental Table S1: Metagenomes metadata, assembly and MAGs distribution
Site	Year-Month	Transect (m)	Depth (cm)	Latitude (S)	Longitude (W)	BioSample Accession	Assembly	Total Contigs (>2000bp)	Assembly N50	Longest	% Reads Mapping	>90% Complete,<10% Redundant	89-50% Complete,<10% Redundant
Quistococha (QUI)	2016-Aug	NA	85	3°50.2883'	73°19.1686'	SAMN14515104	QUI85_MG	189950	1232	252934	91.93	9	21
San Jorge (SJO)	2016-Aug	NA	75	4°03.766'	73°11.705'	SAMN12814787	SJ75_MG	101334	1375	435940	90.21	12	24
Maquía (MAQ)	2017-Aug	0	10	6°19.381'	74°48.492'	SAMN12813984	MAQ_0	185510	2775	226870	10.39	5	14
Maquía (MAQ)	2017-Aug	0	20	6°19.381'	74°48.492'	SAMN12813783					16.9
Maquía (MAQ)	2017-Aug	50	10	6°19.381'	74°48.492'	SAMN12812634	MAQ_50	284721	2957	302764	14.93	8	16
Maquía (MAQ)	2017-Aug	50	20	6°19.381'	74°48.492'	SAMN12813322					21.5
Maquía (MAQ)	2017-Aug	100	10	6°19.381'	74°48.492'	SAMN12813413	MAQ_100	227688	3063	148013	8.82	4	10
Maquía (MAQ)	2017-Aug	100	20	6°19.381'	74°48.492'	SAMN12812995					16.68
