# Supplementary material for: Functional insights of novel Bathyarchaeia reveal metabolic versatility in their role in peatlands of the Peruvian Amazon
Source: Microbiol Spectr. 2024 Nov 14;12(12):e00387-24. doi: 10.1128/spectrum.00387-24 (PMC11619403; doi:10.1128/spectrum.00387-24)
Supplement: Data S2 — Details, classification, and accession information of MAGs in study. [file spectrum.00387-24-s0002.csv]

Suplemental table S2: Details, classification and accession information of MAGs in study
Bin _Id	Bathyarchaeota_Clade	Completeness	Redundancy	Genome size (Mbp)	# contigs	GC	Coding density	Enviorment	Accession Number/MAG Recovered From
0116_SJ02_102	BC38	81.14	6.88	3.141958	655	49.3	84.77	Peatland	https://doi.org/10.6084/m9.figshare.21433599.v1
0116_SJ02_107_027	BC3	50.09	4.03	1.205971	414	49.2	87.04	Peatland	https://doi.org/10.6084/m9.figshare.21433599.v1
0116_SJ02_112	BC38	64.66	7.84	2.155039	435	50.3	86.45	Peatland	https://doi.org/10.6084/m9.figshare.21433599.v1
0116_SJ02_40_099	BC38	57.7	2.46	1.593351	565	51.3	88.23	Peatland	https://doi.org/10.6084/m9.figshare.21433599.v1
0116_SJ02_40_108	BC38	69.9	6.21	1.759273	533	51.2	86.36	Peatland	https://doi.org/10.6084/m9.figshare.21433599.v1
0116_SJ02_428	BC1	76.33	5.18	1.785335	434	45.5	84.31	Peatland	https://doi.org/10.6084/m9.figshare.21433599.v1
0116_SJ02_519	BC39	74.27	4.69	1.486646	365	46.7	86.42	Peatland	https://doi.org/10.6084/m9.figshare.21433599.v1
0116_SJ02_599	BC36	70.39	4.93	1.467183	230	51.7	88.09	Peatland	https://doi.org/10.6084/m9.figshare.21433599.v1
0216_BV02_MP05.40.187	BC40	67.1	6.87	1.761863	537	48.3	87.99	Peatland	https://doi.org/10.6084/m9.figshare.21433599.v1
0216_BV02_MP12.107.017	BC1	84.33	5.14	1.849117	539	42	85.77	Peatland	https://doi.org/10.6084/m9.figshare.21433599.v1
0715_SJ02_107_054	BC1	56.68	3.4	1.274778	278	47.1	87.57	Peatland	https://doi.org/10.6084/m9.figshare.21433599.v1
0715_SJ02_89	BC1	88.79	7.01	2.018003	115	46.3	85.1	Peatland	https://doi.org/10.6084/m9.figshare.21433599.v1
1015_BV01_concoct_2	BC3	58.88	3.34	1.014321	389	47.7	89.14	Peatland	https://doi.org/10.6084/m9.figshare.21433599.v1
1015_Q2_151	BC39	68.76	3.88	1.736339	373	47.2	88.75	Peatland	https://doi.org/10.6084/m9.figshare.21433599.v1
1015_Q2_604	BC38	63.97	2.99	1.725572	459	50.4	87.51	Peatland	https://doi.org/10.6084/m9.figshare.21433599.v1
1015_Q2.107_002	BC39	59.73	3.56	1.035758	331	47.8	89.48	Peatland	https://doi.org/10.6084/m9.figshare.21433599.v1
1015_Q2.107_481	BC3	61.84	4.36	1.003391	279	48.5	86.25	Peatland	https://doi.org/10.6084/m9.figshare.21433599.v1
1015_Q2.107_497	BC3	62.06	3.24	1.039766	284	45	86.09	Peatland	https://doi.org/10.6084/m9.figshare.21433599.v1
fen_987	BC40	76.38	2.91	2.711891	486	50	84.28	Permafrost	SAMN08179789
1015_Q2.40_375	BC1	50.81	7.77	1.143547	283	45.9	86.2	Peatland	https://doi.org/10.6084/m9.figshare.21433599.v1
1015_Q2.40_586	BC3	51.19	2.27	1.0225	344	46.2	85.6	Peatland	https://doi.org/10.6084/m9.figshare.21433599.v1
13_1_20CM_2_53_14	BC36	73.05	2.8	1.541479	42	53.3	86.49	Grassland	SAMN04327724
13_1_40CM_2_52_14	BC36	88.79	0.93	1.621432	61	51.8	88.19	Grassland	SAMN04327957
13_1_40CM_3_52_10	BC36	77.88	0.93	1.324898	74	51.9	87.67	Grassland	SAMN04328000
14_8_m_bin19	BC1	85.11	4.67	1.259452	420	33.9	82.56	Permafrost	SAMN16871458
40935_Bin_7_Spades	BC24	83.64	3.74	1.753553	370	53.8	90.99	Freshwater	SAMN14421531
A05DMB_2	BC1	99.07	5.14	2.477615	110	47.7	87.39	Thermophilic	SAMN14103716
A05DMB_3	BC5	98.6	3.27	1.463776	28	43.6	91.07	Thermophilic	SAMN14887993
A05DMB_4	BC10	98.13	3.74	1.529616	20	45.6	89.22	Thermophilic	SAMN14888054
A05DMB_5	BC3	98.13	3.74	1.514431	11	41.8	90.36	Thermophilic	SAMN14888055
AM-2014_bin-0583	BC1	99.07	3.74	2.047548	117	45.8	84.36	Freshwater	SAMEA6955706
Archaea.bin_1	BC36	64.25	0.97	1.51555	472	52	88.67	Symbiont	SAMN16236649
AS06rmzACSIP_217	BC1	97.2	5.61	2.441274	127	47	86.11	Digester	SAMN13894421
B1_G12	BC58	70.56	7.79	2.106622	621	36.3	84.58	Thermophilic	SAMN09214837
B1_G15	BC13	75.68	0	2.560388	513	41.6	88.76	Thermophilic	SAMN09214860
B13_G2	BC23	60.53	7.23	1.036406	231	62.2	90.87	Thermophilic	SAMN09215036
B2_G12	BC55	73.83	7.55	2.266412	466	44.1	80.73	Thermophilic	SAMN09214838
B23_G15	BC35	62.81	3.74	1.005652	217	57.7	89.24	Thermophilic	SAMN09214861
B27_G16	BC52	55.25	2.8	1.622263	385	49.5	89.82	Thermophilic	SAMN09214913
B27_G17	BC52	93.61	0.93	1.656479	145	50.9	91.08	Thermophilic	SAMN09214991
B29_G1	BC22	64.85	4.21	1.126864	301	45.7	89.23	Thermophilic	SAMN09214772
B31_G2	BC7	85.98	7.62	2.038793	373	41.6	90.47	Thermophilic	SAMN09215039
B33_G1	BC34	54.29	7.15	1.011763	355	49.4	90.84	Thermophilic	SAMN09214773
B34_G9	BC4	75.35	4.98	1.068935	188	43.6	92.29	Thermophilic	SAMN09215194
B37_G15	BC19	77.67	6.63	1.039993	149	42.2	86.65	Thermophilic	SAMN09214864
B42_G17	BC23	59.2	6.76	1.0784	296	61.7	92.36	Thermophilic	SAMN09214992
B46_G15	BC31	75.86	1.32	1.502241	209	62.9	89.39	Thermophilic	SAMN09214865
B56_G16	BC24	56.78	1.87	1.475537	247	45.9	91.61	Thermophilic	SAMN09214915
B57_G1	BC19	64.8	6.54	1.485374	476	44	88.89	Thermophilic	SAMN09214775
B64_G1	BC20	69.38	1.94	1.398678	399	50.1	89.28	Thermophilic	SAMN09214776
B71_G16	BC19	83.64	6.07	1.775367	207	45.6	89.58	Thermophilic	SAMN09214917
BA_1	BC36	75.82	5.34	1.5882	396	51.8	85.7	Grassland	SAMN11380301
BA_10	BC36	78.29	3.27	2.025156	249	51.8	86.67	Grassland	SAMN11380310
BA_11	BC36	84.14	1.94	2.072006	61	52	87.05	Grassland	SAMN11380311
BA_12	BC36	80.69	2.8	1.528055	277	53.4	85.02	Grassland	SAMN11380312
BA_13	BC37	82.24	5.14	2.082389	354	50.8	87.84	Grassland	SAMN11380313
BA_14	BC36	76.1	2.8	1.571095	118	53.4	85.86	Grassland	SAMN11380314
BA_16	BC36	73.99	0.47	1.099823	313	53.3	86.12	Grassland	SAMN11380316
BA_18	BC36	79.75	1.87	1.500098	205	51.9	86.85	Grassland	SAMN11380318
BA_26	BC36	93.78	1.87	2.65428	276	52.9	85.41	Grassland	SAMN11380326
BA_27	BC36	66.43	2.18	1.314685	235	52	86.1	Grassland	SAMN11380327
BA_4	BC36	76.05	1.87	1.712672	287	52	87.45	Grassland	SAMN11380304
BA_6	BC37	84.58	6.85	1.857064	466	50.7	87.6	Grassland	SAMN11380306
BA_7	BC36	77.43	1.94	1.468624	347	51.9	83.16	Grassland	SAMN11380307
BA_9	BC36	82.55	1.01	1.96713	94	52	86.55	Grassland	SAMN11380309
BA1	BC14	91.59	2.8	1.931714	96	47.1	80.41	Marine	SAMN03983874
BA2	BC11	93.77	3.74	1.455689	58	44.2	83.28	Marine	SAMN03983875
Bin_348	BC26	91.12	6.07	2.769423	315	41.9	88.74	Marine	SAMN13151188
Bin_407	BC24	87.85	5.61	2.385999	226	43.3	88.94	Marine	SAMN13151195
Bin-L-1	BC11	82.47	2.34	2.245644	253	41.7	86.61	Digester	SAMN08098081
Bin-L-2	BC11	71.03	1.32	2.333481	425	43.5	87.22	Digester	SAMN08098082
bin.307	BC30	68.97	1.94	1.707299	389	57.9	87.66	Marine	SAMN14944626
bin106	BC8	90.82	3.74	1.921102	274	45.9	79.65	Marine	SAMN17669530
bin1093	BC17	69.05	0	1.306417	257	46.3	76.1	Marine	SAMN17669537
bin1106	BC16	68.7	0.97	1.17961	239	47.8	76.53	Marine	SAMN17669539
bin115	BC11	82.87	2.48	1.556945	65	43.9	84.01	Marine	SAMN17669545
Bin13_14.8m	BC1	58.41	4.67	1.300573	412	42.3	84.44	Permafrost	SAMN13616190
bin1445	BC11	69.06	0	1.2035	220	44.3	74.39	Marine	SAMN17669574
bin16	BC31	90.44	2.8	2.30276	103	58.1	86.04	Marine	SAMN17669581
bin22	BC59	73.66	2.34	1.186295	242	45.7	78.84	Marine	SAMN17669592
bin257	BC9	85.75	3.74	1.513553	202	47.4	82.18	Marine	SAMN17669600
bin28	BC13	83.18	1.87	1.722799	153	43.7	80.53	Marine	SAMN17669606
bin30	BC12	88.32	1.87	1.497484	99	45.5	83.59	Marine	SAMN17669611
bin345	BC16	75.23	2.37	1.089842	224	47.6	76.34	Marine	SAMN17669616
bin42	BC8	96.03	3.74	1.870377	142	41.6	82.76	Marine	SAMN17669635
bin519	BC12	69.26	2.09	1.281183	195	43.9	77.54	Marine	SAMN17669657
bin67	BC8	89.72	3.74	1.681106	153	45.6	82.67	Marine	SAMN17669683
bin695	BC12	81.27	0.97	1.362114	221	47.1	77.56	Marine	SAMN17669687
bin796	BC56	84.84	1.87	1.976256	306	40.2	76.74	Marine	SAMN17669707
bin87	BC8	95.33	1.87	1.838111	151	41.6	83.27	Marine	SAMN17669717
bin882	BC57	69.63	3.27	1.421935	301	42.6	74.89	Marine	SAMN17669719
bin91	BC29	75.39	3.74	1.502086	204	57	80.97	Marine	SAMN17669726
bin95	BC13	76.18	2.1	1.680194	316	46.1	76.07	Marine	SAMN17669730
BinDmb204	BC27	80.51	2.91	1.705149	292	58.3	91.73	Digester	JGI Taxid:2814122924
BinDmb219	BC1	95.33	6.54	2.109201	148	43.6	88.03	Digester	JGI Taxid:2814122936
bog_990	BC1	98.6	7.48	3.264811	70	40.3	81.36	Permafrost	SAMN08179958
BS750m-G27	BC29	72.9	0	2.128711	116	58.2	87.56	Marine	SAMN16436329
BS750m-G28	BC30	74.3	1.94	2.186194	83	57.5	88.06	Marine	SAMN16436330
Chersky_322	BC1	91.23	6.07	1.732044	79	46.6	85.83	Permafrost	SAMN16072633
Chersky_747	BC27	84.58	3.88	1.606262	100	56.9	88.86	Permafrost	SAMN16072634
Co191P4bin18	BC1	99.07	4.21	1.99415	212	37.9	79.98	Symbiont	SAMN12581673
co234_bin5	BC24	90.78	3.88	2.452607	54	51.5	89.69	Marine	SAMN14913707
CS3-K036	BC17	73.69	6.13	1.629506	1077	46.4	78.37	Marine	SAMN13684258
CS3-K092	BC16	63.55	0.47	1.020515	767	49.4	75.92	Marine	SAMN13684272
CS4-C051	BC4	76.46	8.72	2.259871	1273	44.4	77.7	Marine	SAMN13684455
das_tool.concoct.117	BC24	78.5	1.87	2.421389	551	47.2	88.79	Marine	SAMN11127064
DGJ10_bin_21	BC5	75.4	0	1.257489	527	43.6	85.85	Thermophilic	SAMN18839114
DGJ8_bin_44_34	BC5	83.18	1.87	1.365935	94	43.9	87.45	Thermophilic	SAMN18839115
DRTY-6_2_bin_115	BC5	88.79	1.87	1.308518	15	42.9	91.42	Thermophilic	SAMN18839130
DRTY-6_2_bin_141	BC47	98.13	0.93	1.485783	12	30.9	87.74	Thermophilic	SAMN18839131
DRTY-6_2_bin_98	BC5	99.07	2.8	1.708761	9	43.2	89.99	Thermophilic	SAMN18839132
DRTY-8_2_bin_26	BC5	87.85	1.87	1.076267	258	41.7	89.43	Thermophilic	SAMN18839133
E26_bin4	BC29	89.25	1.94	1.631483	396	58.9	88.85	Marine	SAMN11124360
E29_bin39	BC29	53.43	0.93	1.184819	173	59.8	89.21	Marine	SAMN11124379
E29_bin53	BC4	96.88	4.67	1.647711	235	41.9	85.72	Marine	SAMN11124389
E29_bin60	BC8	93.69	3.88	1.24607	142	44.6	88.56	Marine	SAMN11124391
E44_bin4	BC11	86.84	3.74	1.586999	281	43.3	84.66	Marine	SAMN11124413
E44_bin43	BC12	97.82	1.87	1.88986	44	43.2	85.04	Marine	SAMN11124413
Emb289P1bin127	BC1	99.07	1.87	2.139595	140	43.4	82.89	Symbiont	SAMN12581717
ex4484_40	BC20	66.43	1.94	1.136163	120	51.6	88.61	Thermophilic	SAMN06647968
MAQ_0.bin.072	BC40	97.09	2.91	2.431625	94	51.1	85.98	Peatland	This Study
fen_988	BC1	74.59	5.14	2.065301	391	43.6	83.38	Permafrost	SAMN08179806
fen_993	BC1	91.52	7.01	2.36919	120	44.3	85.18	Permafrost	SAMN08180154
Hel238.bin100	BC29	62.73	3.4	1.936187	729	54.5	84.39	Marine	SAMN16802739
HyVt-155	BC6	95.48	2.65	1.126526	210	47.2	92.49	Thermophilic	SAMN09638323
HyVt-157	BC23	88.71	3.27	1.060883	257	54.9	92.53	Thermophilic	SAMN09638325
JdFR-04	BC6	77.28	1.25	1.067948	204	41.9	89.3	Thermophilic	SAMN06226321
JdFR-10	BC49	97.09	6.47	1.817752	57	51.8	88.81	Thermophilic	SAMN06226327
JZ_bin_14	BC18	88.32	0.93	1.099659	81	46	90.97	Thermophilic	SAMN18839107
JZ_bin_23	BC18	99.07	4.21	1.461834	43	43.6	89.53	Thermophilic	SAMN18839108
JZ_bin_32	BC53	93.93	0.93	1.414552	14	41	90.44	Thermophilic	SAMN18839109
JZ_bin_36.1	BC18	95.79	2.8	1.489207	109	42.7	89.4	Thermophilic	SAMN18839110
JZ_bin_36.2	BC18	98.13	4.67	1.451033	35	44.5	90.62	Thermophilic	SAMN18839111
JZ_bin_36.3	BC18	93.46	1.87	1.320416	48	43.5	90.27	Thermophilic	SAMN18839112
JZ_bin_7	BC5	94.39	0.93	1.245928	51	46	91.9	Thermophilic	SAMN18839113
JZ-2_2_bin_129	BC33	94.86	0	1.827238	48	50.8	85.6	Thermophilic	SAMN18839134
JZ-2_2_bin_135	BC48	96.26	0.93	1.753657	38	52.8	84.32	Thermophilic	SAMN18839135
JZ-2_2_bin_143	BC43	97.2	0	1.630699	63	45.5	87.44	Thermophilic	SAMN18839136
JZ-2_2_bin_159	BC60	98.13	0.47	1.385562	45	42.8	87.49	Thermophilic	SAMN18839137
JZ-2_2_bin_164	BC47	97.2	0	1.330871	25	32.5	88.51	Thermophilic	SAMN18839138
JZ-2_2_bin_4.3.1	BC18	89.32	0.97	1.38965	107	42.8	88.47	Thermophilic	SAMN18839139
JZ-2_2_bin_4.3.2	BC18	74.45	0.31	1.570502	334	41.2	88.18	Thermophilic	SAMN18839140
JZ-2_2_bin_4.4	BC19	78.43	0	1.202015	52	41.4	86.8	Thermophilic	SAMN18839141
K_DeepCast_250m_m2_015	BC28	83.96	3.27	1.615704	350	35.7	89.72	Freshwater	SAMN10966498
Kmv01	BC4	85.51	0.07	1.046189	175	42.1	88.43	Thermophilic	SAMN15871817
Kmv02	BC11	89.34	3.27	1.67467	259	45.2	86.45	Thermophilic	SAMN15871818
L.E.AR.18	BC3	90.65	2.8	1.501575	48	40.7	89.71	Thermophilic	SAMN14673728
L.E.AR.33	BC3	97.2	2.8	1.577876	58	42.1	89.34	Thermophilic	SAMN14673730
Lab288P4bin25	BC1	96.19	3.27	1.375305	225	38.1	85.06	Symbiont	SAMN12581970
Lab288P4bin61	BC1	99.07	3.74	2.504117	128	43	83.24	Symbiont	SAMN12581982
LaPlata_bin-2628	BC1	58.06	3.74	1.235038	423	46.9	89.25	Freshwater	SAMEA6955616
M10_bin241	BC22	88.35	2.02	1.132007	113	47.1	89.68	Thermophilic	SAMN08103055
M8_bin162	BC19	84.19	4.67	1.251171	70	46.8	86.37	Thermophilic	SAMN08103058
MAG-20	BC5	87.31	6.54	1.473991	610	44.2	90	Symbiont	SAMN15637570
1015_Q2.40_006	BC41	66.83	5.83	1.41808	355	46.9	88	Peatland	https://doi.org/10.6084/m9.figshare.21433599.v1
MAQ.bin.044	BC41	88.03	1.46	1.68725	305	47.5	90.04	Peatland	This Study
MBMAG143	BC1	76.71	2.8	2.10515	21	45.1	83.08	Peatland	Permission obtained from Ruth E. Richardson
MBMAG202	BC38	88.83	0.97	2.205385	21	51.5	85.82	Peatland	Permission obtained from Ruth E. Richardson
MBMAG207	BC1	98.13	6.07	2.73953	3	47.3	85.12	Peatland	Permission obtained from Ruth E. Richardson
MBMAG220	BC1	61.21	2.34	1.173963	11	43.4	85.74	Peatland	Permission obtained from Ruth E. Richardson
MBMAG267	BC1	88.16	4.74	1.985272	80	43	84.92	Peatland	Permission obtained from Ruth E. Richardson
MBMAG405	BC3	99.53	3.74	2.463942	1	47.6	84.66	Peatland	Permission obtained from Ruth E. Richardson
MBMAG504	BC38	69.34	2.91	1.345316	82	50.6	85.5	Peatland	Permission obtained from Ruth E. Richardson
MBMAG531	BC1	73.9	7.01	2.188301	80	42.6	83.48	Peatland	Permission obtained from Ruth E. Richardson
MBMAG619	BC1	90.65	6.07	2.578323	48	43.4	84.08	Peatland	Permission obtained from Ruth E. Richardson
MF-4.2.1.10.12.7	BC1	85.83	7.32	1.698623	421	41.8	86.91	Mangrove	SAMN11125351
MF-4.4.10.23.1.6	BC24	77.88	0.68	1.944508	629	50.5	91.69	Mangrove	SAMN11125352
MF-4.7.5.8	BC1	83.64	1.01	1.018533	382	34.7	86.69	Mangrove	SAMN11125353
MF-5.3.1.4	BC1	73.23	0.97	1.214426	356	43	86.17	Mangrove	SAMN11125354
MF-6.8.11.21	BC30	56.16	1.55	1.152944	420	58.9	89.8	Mangrove	SAMN11125355
MWv41	BC1	98.13	3.74	2.778985	6	47.7	87.63	Digester	JGI Taxid:2878436219
Nc150P4bin1	BC1	98.13	4.67	1.587817	173	38.9	82.59	Symbiont	SAMN12582009
Nt197P4bin22	BC1	99.07	4.67	2.179374	105	39.3	82.78	Symbiont	SAMN12582098
palsa_986	BC1	95.33	7.94	2.545071	207	42.8	82.63	Permafrost	SAMN08179427
QUI85_23	BC15	98.13	2.8	1.95592	75	43.5	84.24	Peatland	This Study
QUI85_58_2	BC38	63.55	3.74	1.19636	129	51.8	87.35	Peatland	This Study
QUI85_69	BC42	51.29	3.09	3.275384	522	51.1	83.22	Peatland	This Study
QZM_A1_bin_46	BC33	62.56	0	1.422957	288	52.3	83.97	Thermophilic	SAMN18839116
QZM_A2_bin_23	BC18	91.92	0.97	1.73624	195	42.9	86.18	Thermophilic	SAMN18839118
QZM_A2_bin_24	BC51	98.06	2.43	1.983321	97	41.4	86.52	Thermophilic	SAMN18839119
QZM_A2_bin_28	BC54	85.6	1.94	1.674996	226	47.4	79.69	Thermophilic	SAMN18839120
QZM_A2_bin_35	BC43	81.55	0	1.572962	244	46	86.24	Thermophilic	SAMN18839121
QZM_B1_bin_12_1	BC19	87.85	0	1.408612	135	42.3	87.41	Thermophilic	SAMN18839125
QZM_B1_bin_37_1	BC3	90.2	0.93	1.643261	197	45.1	88.65	Thermophilic	SAMN18839126
QZM_B1_bin_55	BC32	92.99	0.93	1.90059	148	43.3	86.4	Thermophilic	SAMN18839127
QZM_B1_bin_58	BC45	75.24	0.97	1.700603	240	51.9	84.46	Thermophilic	SAMN18839128
RBG_13_38_9	BC44	81.31	2.8	1.724111	482	37.7	80.08	Grassland	SAMN04316269
RBG_13_52_12	BC27	80.58	2.91	2.081685	708	51.8	79.78	Grassland	SAMN04316267
RBG_13_60_20	BC25	76.13	0	1.215694	169	61.2	88.3	Grassland	SAMN04316270
RBG_16_57_9	BC25	71.56	2.8	1.523517	536	59.5	82.74	Grassland	SAMN04316258
S146_99_esom	BC21	90.19	1.87	1.634887	255	44.1	87.71	Thermophilic	SAMN12837337
SF.bin41	BC25	73.99	2.88	1.713271	319	59.3	91.22	Marine	SAMN16802737
SI048_bin30	BC24	91.12	2.8	2.379195	99	51.4	90.02	Marine	SAMN14914708
SJ75_4	BC3	62.19	7.32	1.241076	214	43.8	83.45	Peatland	This Study
SJ75_69	BC1	52.49	3.74	1.417851	337	43.7	81.98	Peatland	This Study
SMTZ-80	BC46	61.99	7.79	1.510195	60	34.5	88.01	Marine	SAMN03793029
SMTZ1-55	BC55	57.87	3.74	1.257002	130	55	81.25	Marine	SAMN03793028
SpSt-103	BC5	99.07	4.98	1.700407	114	45.2	90.18	Thermophilic	SAMN09638929
SpSt-1034	BC5	89.72	0.93	1.329325	70	45.2	89.94	Thermophilic	SAMN09638934
SpSt-104	BC5	99.07	0	1.602631	118	43.6	89.89	Thermophilic	SAMN09638940
SpSt-107	BC5	98.13	4.05	1.519399	148	44	87.82	Thermophilic	SAMN09638973
SpSt-1107	BC53	96.26	1.87	1.464028	93	42.8	89.15	Thermophilic	SAMN09639015
SpSt-264	BC2	99.07	4.21	1.856325	1	45.6	87.84	Thermophilic	SAMN09639341
SpSt-266	BC3	99.07	4.67	1.585621	10	42	89.87	Thermophilic	SAMN09639343
SpSt-546	BC1	97.2	5.61	2.229984	169	46.7	87.87	Thermophilic	SAMN09639654
SpSt-588	BC53	92.52	0.93	1.295104	103	40.9	90.99	Thermophilic	SAMN09639700
SpSt-590	BC5	90.58	3.74	1.164486	137	41.1	90.65	Thermophilic	SAMN09639703
SpSt-601	BC18	97.2	5.61	1.592799	114	44.6	89.96	Thermophilic	SAMN09639716
SpSt-614	BC5	96.26	1.87	1.351196	80	47.2	92.23	Thermophilic	SAMN09639730
SpSt-630	BC18	92.52	5.14	1.373376	169	40	88.22	Thermophilic	SAMN09639748
SpSt-636	BC51	94.39	4.21	1.62742	202	41.4	88.33	Thermophilic	SAMN09639754
SpSt-701	BC47	99.07	1.4	1.39529	68	30.8	89.25	Thermophilic	SAMN09639827
SpSt-705	BC51	96.26	1.87	1.585742	98	41.4	89.11	Thermophilic	SAMN09639831
SpSt-714	BC5	87.85	2.8	1.564137	213	43.7	89.01	Thermophilic	SAMN09639841
SpSt-725	BC18	91.28	2.8	1.200157	262	43.5	89.98	Thermophilic	SAMN09639853
SpSt-752	BC47	96.26	1.29	1.476624	155	32.7	89.29	Thermophilic	SAMN09639883
SpSt-790	BC2	91.59	2.8	1.167267	157	47.9	86.25	Thermophilic	SAMN09639925
SpSt-909	BC43	95.79	1.87	1.610206	193	46.4	87.96	Thermophilic	SAMN09640057
SpSt-998	BC1	99.07	5.14	2.759101	59	46.2	86.55	Thermophilic	SAMN09640155
SZUA-568	BC1	90.65	8.41	1.641847	207	41.1	86.48	Thermophilic	SAMN09288116
TCS64	BC24	59.35	2.34	1.556618	212	44.7	89.88	Marine	SAMN04423169
Th196P4bin19	BC1	99.07	3.74	2.287482	173	35.6	74.89	Symbiont	SAMN12582180
UBA11852	BC1	71.35	2.8	1.207756	207	45.2	85.08	Freshwater	SAMN13192982
UBA8941	BC27	76.6	2.8	1.818014	258	58.9	91.05	Freshwater	SAMN13193054
UWMA-0189	BC47	81.31	4.28	1.033652	408	49.8	83.92	Thermophilic	SAMN10967530
UWMA-0190	BC50	84.27	4.74	1.218365	481	47.3	89.04	Thermophilic	SAMN10967531
UWMA-0236	BC20	85.39	5.5	1.588924	491	39.7	87.94	Thermophilic	SAMN10967574
UWMA-0241	BC19	61.65	0.93	1.161223	374	43.4	88.14	Thermophilic	SAMN10967579
Zod_Metabat.1386	BC11	86.53	0.93	1.142389	80	42.8	86.64	Freshwater	SAMN17241910
Zod_Metabat.1465	BC28	86.41	4.85	1.792688	111	32.9	88.57	Freshwater	SAMN17241939
Zod_Metabat.411	BC1	90.65	7.01	1.693721	119	45.2	87	Freshwater	SAMN17242047
Zod_Metabat.546	BC1	83.64	6.07	1.928651	133	45.9	86.54	Freshwater	SAMN17242092
Zod_Metabat.946	BC25	82.51	2.8	2.691853	230	57.5	89.76	Freshwater	SAMN17243394
3300010339_29	BC40	54.85	0.97	1.058097	62	50.8	86.7	Peatland	DOI: 10.1126/sciadv.adf5069
3300010341_32	BC38	76.67	3.16	1.077602	137	47.1	89	Peatland	DOI: 10.1126/sciadv.adf5069
3300017925_10	BC38	93.69	2.91	3.063695	90	49.6	85	Peatland	DOI: 10.1126/sciadv.adf5069
3300025469_14	BC38	92.23	1.94	1.79648	114	50.1	86.4	Peatland	DOI: 10.1126/sciadv.adf5069
3300025472_24	BC38	69.42	0.97	1.386951	8	50.3	86.5	Peatland	DOI: 10.1126/sciadv.adf5069
