# Supplementary material for: Functional insights of novel Bathyarchaeia reveal metabolic versatility in their role in peatlands of the Peruvian Amazon
Source: Microbiol Spectr. 2024 Nov 14;12(12):e00387-24. doi: 10.1128/spectrum.00387-24 (PMC11619403; doi:10.1128/spectrum.00387-24)
Supplement: Data S3 — Annotated gene analyses across MAGs. [file spectrum.00387-24-s0003.xlsx]

## Sheet: test
Suplemental table S3: Annotated gene analyses across MAGs
						BC1-MAGs																																										BC3-MAGs
KEGG	element	pathway	all_gene	gene	MAG-Based PangenomeCluster	Zod_Metabat_411	Zod_Metabat_546	A05DMB_2	A14_8_m_bin19	AM_2014_bin_0583	AS06rmzACSIP_217	Bin13_14_8m	BinDmb219	Chersky_322	Co191P4bin18	Emb289P1bin127	fen_988	fen_993	Lab288P4bin61	MF_4_2_1_10_12_7	MF_4_7_5_8	MF_5_3_1_4	MWv41	Nc150P4bin1	Nt197P4bin22	SpSt_546	SpSt_998	SZUA_568	Th196P4bin19	Lab288P4bin25	UBA11852	LaPlata_bin_2628	0715_SJ02_107_054	1015_Q2_40_375	0116_SJ02_428	MBMAG143	0715_SJ02_89	MBMAG267	MBMAG531	MBMAG619	A0216_BV02_MP12_107_017_filtered	palsa_986	SJ75_69_contigs	bog_990	MBMAG207	MBMAG220		1015_BV01_concoct_2	A05DMB_5
K00845	Carbon	Glycolysis	glk	glk	1	0	0	0	0	0	0	0	0	0	0	0	0	0	0	0	0	0	0	0	0	0	1	0	0	0	0	0	0	0	0	0	0	0	0	0	0	0	0	0	0	0		0	0
K01810	Carbon	Glycolysis	pgi/pgi-pmi	pgi	2	0	0	0	0	0	0	0	0	0	0	0	0	0	0	0	0	0	0	0	0	0	0	0	0	0	0	0	0	0	0	0	0	0	0	0	0	0	0	1	1	0		0	0
K15916	Carbon	Glycolysis	pgi/pgi-pmi	pgi-pmi	3	1	1	1	1	1	0	1	1	1	1	1	1	1	1	0	1	0	1	1	1	1	1	1	1	1	1	1	0	0	1	1	1	1	1	1	0	1	0	1	1	0		1	1
K00850	Carbon	Glycolysis	pfkA	pfkA	4	1	1	1	1	1	1	1	1	1	0	0	1	1	1	1	0	0	1	0	1	1	2	1	0	0	0	0	1	1	1	2	1	3	2	2	1	1	0	3	4	1		1	2
K01624	Carbon	Glycolysis	fbaA/fbaB/K16306	fbaA	5	0	1	1	0	0	0	1	1	0	1	0	0	0	0	1	0	1	1	1	1	0	0	0	1	0	1	0	0	1	0	1	1	1	1	1	0	1	0	0	1	0		0	1
K11645	Carbon	Glycolysis	fbaA/fbaB/K16306	fbaB	6	0	0	0	0	0	0	0	0	0	0	0	0	0	0	0	0	0	0	0	0	0	0	0	0	0	0	0	0	0	0	0	0	0	0	0	0	0	0	0	0	0		0	0
K16306	Carbon	Glycolysis	fbaA/fbaB/K16306	K16306	7	1	1	1	0	1	1	1	1	1	1	1	1	1	1	2	1	0	1	1	1	1	1	1	1	1	1	1	2	0	1	0	0	1	1	1	1	1	0	1	1	1		0	0
K01803	Carbon	Glycolysis	tpiA	tpiA	8	1	1	1	1	1	1	1	1	1	1	1	1	1	1	1	1	1	1	1	1	2	1	1	1	1	1	0	0	1	1	1	1	1	0	1	0	1	0	1	1	0		1	1
K00134	Carbon	Glycolysis	gapA/gapB	gapA	9	0	1	1	0	1	1	0	1	1	1	1	0	2	1	1	2	1	1	1	1	1	1	2	1	1	1	1	0	0	0	1	1	1	1	0	0	1	1	1	1	1		0	1
K00150	Carbon	Glycolysis	gapA/gapB	gapB	10	0	0	0	0	0	0	0	0	0	0	0	0	0	0	0	0	0	0	0	0	0	0	0	0	0	0	0	0	0	0	0	0	0	0	0	0	0	0	0	0	0		0	0
K00927	Carbon	Glycolysis	pgk	pgk	11	0	1	1	0	1	1	0	1	1	1	1	1	4	1	0	1	1	1	1	1	1	1	1	1	1	1	0	0	0	0	1	1	1	1	0	1	1	0	2	2	1		1	1
K01834	Carbon	Glycolysis	gpmA/apgM	gpmA	12	1	1	0	0	0	0	1	0	0	0	0	0	0	0	1	0	0	1	0	0	0	0	1	0	0	0	0	0	0	0	0	1	1	1	1	0	0	0	1	1	0		0	0
K15635	Carbon	Glycolysis	gpmA/apgM	apgM	13	2	2	2	0	2	2	1	2	2	2	2	3	2	2	3	0	2	2	2	2	2	2	2	3	2	1	0	1	0	1	2	3	2	2	2	2	2	1	2	2	1		0	1
K01689	Carbon	Glycolysis	eno	eno	14	1	0	1	1	0	1	1	1	1	1	1	1	1	1	0	1	0	1	1	1	1	1	1	1	1	1	0	0	0	1	0	1	1	1	1	1	1	0	4	2	1		1	1
K00873	Carbon	Glycolysis	pyk	pyk	15	1	1	2	0	0	1	0	0	0	0	0	0	0	0	0	0	0	1	1	1	0	0	1	1	1	0	0	1	1	1	1	0	1	0	1	0	0	0	2	2	0		0	0
K00169	Carbon	Glycolysis	porABCD	porA	16	1	1	1	1	1	1	1	1	1	1	1	0	2	1	1	0	0	1	1	1	1	1	1	1	0	1	0	0	1	1	1	1	1	1	1	0	1	0	1	1	0		1	1
K00170	Carbon	Glycolysis	porABCD	porB	17	1	1	1	1	1	1	0	1	1	1	1	0	1	1	2	0	0	1	1	1	1	1	1	1	1	0	0	0	1	1	1	2	1	1	2	0	1	0	1	1	0		0	2
K00171	Carbon	Glycolysis	porABCD	porD	18	1	1	1	1	1	1	1	1	1	1	1	0	1	1	1	0	0	1	1	1	1	1	1	1	0	1	0	1	1	1	1	1	1	1	1	0	1	2	1	1	0		1	1
K00172	Carbon	Glycolysis	porABCD	porC	19	1	1	1	1	1	1	1	1	1	1	1	0	1	1	0	0	0	1	1	1	1	1	1	1	0	0	0	1	1	1	1	1	1	1	1	0	1	2	1	2	0		1	2
K01960	Carbon	Glycolysis	pycB	pycB	20	0	0	0	0	0	0	0	0	0	0	0	0	0	0	0	2	0	0	0	0	0	0	0	0	0	0	0	0	0	0	0	0	0	0	0	0	0	0	0	0	0		0	0
K01006	Carbon	Glycolysis	ppdK/pps	ppdK	21	0	0	0	0	0	1	0	0	0	0	1	0	0	1	0	0	0	0	0	1	0	1	0	0	0	0	1	0	0	0	1	0	0	1	0	0	0	0	1	0	0		0	0
K01007	Carbon	Glycolysis	ppdK/pps	pps	22	1	0	1	1	1	2	0	2	1	2	1	0	1	3	1	1	0	1	1	1	1	1	1	1	1	1	0	0	1	1	1	1	0	1	2	0	2	0	2	2	2		1	1
K01595	Carbon	Glycolysis	ppc	ppc	23	0	1	1	0	0	1	0	1	1	1	0	0	0	1	0	0	0	1	1	1	1	0	1	1	1	0	0	0	0	0	1	0	0	0	0	0	0	0	1	0	0		0	0
K01647	Carbon	TCA/glyoxylate	gltA	gltA	24	2	2	1	0	0	1	0	0	0	0	0	1	0	0	1	1	2	1	0	0	1	0	0	0	0	0	0	1	0	1	1	1	0	0	0	0	0	0	0	0	0		0	0
K01681	Carbon	TCA/glyoxylate	acnA	acnA	25	0	2	3	1	1	0	0	1	1	2	2	1	1	1	1	0	0	2	1	1	1	2	0	1	1	0	0	1	1	1	1	1	0	1	1	0	1	0	1	1	1		0	0
K00030	Carbon	TCA/glyoxylate	icd/IDH3	IDH3	26	1	1	1	2	1	1	0	0	1	1	1	1	1	1	1	1	0	1	1	1	1	1	1	1	1	0	0	0	0	0	0	1	0	0	0	0	1	1	0	0	1		0	0
K00031	Carbon	TCA/glyoxylate	icd/IDH3	icd	27	0	0	0	0	0	0	0	1	0	0	0	0	0	0	0	0	0	0	0	0	0	0	0	0	0	0	0	2	1	0	1	0	0	0	1	0	0	0	1	1	0		0	0
K00174	Carbon	TCA	korABCD/pdhD	korA	28	0	0	1	0	1	1	1	1	1	0	0	1	1	1	0	0	0	1	1	1	1	1	1	0	0	1	0	1	0	0	0	1	0	1	1	0	1	0	1	1	0		1	3
K00175	Carbon	TCA	korABCD/pdhD	korB	29	0	0	1	0	1	1	0	1	1	0	1	0	1	1	1	0	0	1	1	1	1	1	1	0	0	1	1	1	1	1	0	1	1	1	1	1	1	0	1	1	0		1	3
K00176	Carbon	TCA	korABCD/pdhD	korD	30	0	0	0	0	0	0	0	0	0	0	0	0	0	0	0	0	0	0	0	0	0	0	0	0	0	0	0	0	0	0	0	0	0	0	0	0	0	0	0	0	0		1	1
K00177	Carbon	TCA	korABCD/pdhD	korC	31	0	0	0	0	0	0	0	0	0	0	0	0	0	0	0	0	0	0	0	0	0	0	0	0	0	0	0	0	0	0	0	0	0	0	0	0	0	0	0	0	0		0	1
K01902	Carbon	TCA/glyoxylate	sucCD	sucD	32	0	0	0	1	0	0	0	0	1	0	0	0	0	0	0	0	0	1	0	0	0	0	0	0	0	0	0	0	1	0	0	1	1	0	1	1	1	2	1	1	0		0	1
K01903	Carbon	TCA/glyoxylate	sucCD	sucC	33	0	0	0	1	0	0	0	0	2	0	0	0	1	0	0	0	0	1	0	0	0	0	0	0	0	0	0	1	0	1	0	1	1	0	1	1	1	0	2	1	1		0	1
K00239	Carbon	TCA/glyoxylate	sdhABCD	sdhA	34	0	0	1	1	1	0	1	0	1	0	0	1	1	0	0	0	0	1	0	0	1	0	0	0	0	0	0	0	0	1	0	1	0	0	0	0	1	0	1	1	0		0	1
K00240	Carbon	TCA/glyoxylate	sdhABCD	sdhB	35	0	0	1	1	1	0	1	0	1	0	0	1	1	0	0	0	0	1	0	1	2	1	1	0	0	0	0	1	1	1	0	1	0	0	0	1	0	0	1	1	0		0	0
K00241	Carbon	TCA/glyoxylate	sdhABCD	sdhC	36	0	0	0	0	0	0	0	0	0	0	0	0	0	0	0	1	0	0	0	0	0	0	0	0	0	1	0	0	0	0	0	0	0	0	0	0	0	0	0	0	0		0	0
K00242	Carbon	TCA/glyoxylate	sdhABCD	sdhD	37	0	0	0	0	0	0	0	0	0	0	0	0	0	0	0	0	0	0	0	0	0	0	0	0	0	0	0	0	0	0	0	0	0	0	0	0	0	0	0	0	0		0	0
K01676	Carbon	TCA/glyoxylate	fumABC	fumA	38	0	0	0	0	0	0	0	0	1	0	0	0	0	0	0	0	0	1	1	0	0	0	0	0	0	0	0	0	0	0	0	0	0	1	1	0	0	0	0	0	0		0	1
K01677	Carbon	TCA/glyoxylate	fumABC	fumA	39	0	0	0	0	0	0	0	0	1	0	0	0	0	0	0	0	0	1	0	0	0	0	0	0	0	0	0	0	0	0	0	0	0	1	1	0	0	0	0	0	0		0	1
K01678	Carbon	TCA/glyoxylate	fumABC	fumB	40	0	0	0	0	0	0	0	0	0	0	0	0	0	0	0	0	0	0	0	0	0	0	0	0	0	0	0	0	0	0	0	0	0	0	0	0	0	0	0	0	0		0	0
K01679	Carbon	TCA/glyoxylate	fumABC	fumC	41	1	1	1	1	1	1	0	1	1	0	1	0	1	1	0	1	1	1	0	1	1	1	0	1	1	0	1	1	1	1	1	1	1	0	1	0	1	1	1	1	1		1	0
K00024	Carbon	TCA/glyoxylate	mdh	mdh	42	0	0	1	0	1	0	0	0	0	0	0	0	0	0	0	0	0	0	0	0	0	0	0	0	0	0	0	0	0	0	0	0	0	0	0	0	0	0	0	0	0		0	0
K01637	Carbon	TCA/glyoxylate	aceA	aceA	43	0	0	0	0	0	0	0	0	0	0	0	0	0	0	0	0	0	0	0	0	0	0	0	0	0	0	0	0	0	0	0	0	0	0	0	0	0	0	0	0	0		0	0
K01638	Carbon	TCA/glyoxylate	aceB	aceB	44	0	0	0	0	0	0	0	0	0	0	0	0	0	0	0	0	0	0	0	0	0	0	0	0	0	0	0	0	0	0	0	0	0	0	0	0	0	0	0	0	0		0	0
K00382	Carbon	Acetoin	acoL	acoL	45	1	1	1	1	1	1	0	1	1	0	1	1	1	1	1	0	1	1	0	1	1	1	1	0	0	1	0	0	0	1	1	0	1	1	1	1	1	1	1	1	1		1	0
K00627	Carbon	Acetoin	acoC	acoC	46	0	0	0	0	0	0	0	0	0	0	0	0	0	2	0	0	0	0	0	0	0	0	0	0	1	0	0	0	0	0	0	0	0	0	0	0	0	0	0	0	0		0	1
K21416	Carbon	Acetoin	acoAB	acoA	47	0	0	0	0	0	0	0	0	0	0	0	0	0	0	0	0	0	0	0	0	0	0	0	0	0	0	0	0	0	0	0	0	0	0	0	0	0	0	0	0	0		0	1
K21417	Carbon	Acetoin	acoAB	acoB	48	0	0	0	0	0	0	0	0	0	0	0	0	0	0	0	0	0	0	0	0	0	0	0	0	0	0	0	0	0	0	0	0	0	0	0	0	0	0	0	0	0		0	1
K13953	Carbon	Propanol	adhP	adhP	49	0	0	0	0	0	1	0	0	0	0	0	0	0	0	0	0	0	0	0	0	1	1	0	0	0	0	0	0	1	0	1	2	0	0	0	0	1	0	0	0	0		1	0
K00128	Carbon	Acetate	ALDH	ALDH	50	0	0	0	0	0	0	0	0	0	0	0	0	0	0	0	0	0	0	0	0	1	0	0	0	0	0	0	0	0	0	0	0	0	0	0	0	0	0	0	0	0		0	0
K01895	Carbon	Acetate	acs	acs	51	0	0	1	1	1	1	0	1	0	0	0	1	1	0	1	0	0	1	0	0	0	1	1	0	0	0	1	0	0	0	1	2	1	0	1	0	1	0	1	1	0		0	1
K01905	Carbon	Acetate	acdA/acdAB	acdA	52	3	2	4	2	2	4	0	3	3	0	1	1	4	1	2	2	0	3	1	1	3	3	3	1	1	3	0	2	1	1	2	2	4	0	3	1	2	1	4	3	3		0	3
K22224	Carbon	Acetate	acdA/acdAB	acdB	53	1	1	1	0	1	1	0	1	1	1	1	1	1	1	0	2	1	1	1	1	1	1	0	1	1	1	1	0	1	1	0	1	1	1	0	1	1	1	1	1	0		0	1
K24012	Carbon	Acetate	acdA/acdAB	acdAB	54	1	0	1	1	1	1	0	1	1	1	1	1	1	1	1	2	0	1	1	1	1	1	1	1	1	1	0	0	0	0	0	1	1	1	1	0	0	2	1	1	1		0	2
K00200	Carbon	Wood_Ljungdahl	fmdABCDEF	fmdA	55	1	1	1	1	1	1	0	0	1	1	1	0	1	1	0	0	0	1	1	1	1	1	1	1	1	0	0	1	1	0	1	0	1	1	0	0	0	0	1	1	1		0	1
K00201	Carbon	Wood_Ljungdahl	fmdABCDEF	fmdB	56	0	0	0	0	0	0	0	0	0	0	0	0	0	0	0	0	0	0	0	0	0	0	0	0	0	0	0	1	0	0	0	0	0	0	0	0	0	0	0	0	0		0	0
K00202	Carbon	Wood_Ljungdahl	fmdABCDEF	fmdC	57	1	1	1	1	1	1	1	2	1	1	1	0	1	1	0	0	0	1	1	1	1	1	1	1	1	0	0	1	1	0	1	0	1	1	0	0	1	0	1	1	1		0	1
K00203	Carbon	Wood_Ljungdahl	fmdABCDEF	fmdD	58	1	1	1	1	1	2	0	1	1	1	1	1	1	1	2	1	1	1	1	1	1	1	1	1	1	0	1	2	0	0	1	0	1	1	1	1	1	1	1	1	1		1	1
K00205	Carbon	Wood_Ljungdahl	fmdABCDEF	fmdF	59	1	0	1	1	2	1	0	1	1	1	1	0	1	1	0	0	0	1	1	1	1	1	2	1	1	1	0	1	1	0	1	1	1	1	1	2	1	1	1	1	0		0	1
K11261	Carbon	Wood_Ljungdahl	fmdABCDEF	fmdE	60	0	0	0	0	0	0	1	0	0	2	0	0	0	0	0	0	0	2	0	0	0	0	0	0	0	0	0	0	0	1	0	0	0	0	1	1	0	0	1	2	0		0	1
K00672	Carbon	Wood_Ljungdahl	ftr	ftr	61	2	2	2	1	2	2	0	2	2	2	2	0	2	2	0	1	1	2	2	2	2	2	1	2	1	1	0	1	0	0	2	2	2	2	2	2	2	1	2	2	2		2	2
K01499	Carbon	Wood_Ljungdahl	mch	mch	62	1	1	1	0	1	1	0	1	1	1	1	1	1	1	1	1	0	1	0	1	1	1	0	1	1	0	0	0	0	1	2	1	1	3	2	0	1	1	1	1	0		0	1
K00319	Carbon	Wood_Ljungdahl	mtd	mtd	63	0	0	0	1	0	0	0	0	0	0	0	0	0	0	1	0	0	0	0	0	0	0	0	0	0	1	0	0	0	1	1	1	1	1	1	0	0	0	0	1	1		0	1
K00320	Carbon	Wood_Ljungdahl	mer	mer	64	0	0	0	0	0	0	0	0	1	0	0	0	0	0	0	0	0	0	0	0	0	0	1	0	0	0	0	0	0	0	0	0	0	0	1	0	0	0	0	0	0		0	0
K00192	Carbon	Wood_Ljungdahl	cdhABCDE	cdhA	65	0	0	1	0	1	2	0	0	1	1	1	0	2	1	0	0	0	1	1	1	1	2	1	1	0	2	0	0	0	0	1	1	1	0	1	1	1	0	1	1	1		0	1
K00193	Carbon	Wood_Ljungdahl	cdhABCDE	cdhC	66	0	0	1	1	1	1	0	0	1	1	1	0	1	1	0	0	0	1	1	1	0	1	1	1	0	3	0	1	0	0	1	1	1	0	1	1	1	0	1	1	1		0	1
K00194	Carbon	Wood_Ljungdahl	cdhABCDE	cdhD	67	0	0	0	0	0	0	0	0	0	0	0	0	0	0	0	0	0	0	0	0	0	0	0	0	0	0	0	0	0	0	0	0	0	0	0	0	0	0	0	0	0		0	0
K00195	Carbon	Wood_Ljungdahl	cdhABCDE	cdhB	68	0	0	1	1	1	2	0	0	1	1	1	0	2	1	0	0	0	0	1	1	1	1	1	1	0	2	0	1	0	0	1	1	1	0	1	2	1	0	1	1	1		0	1
K00197	Carbon	Wood_Ljungdahl	cdhABCDE	cdhE	69	1	1	1	2	1	1	1	0	1	1	1	1	1	1	0	0	1	1	1	1	1	1	0	1	0	0	0	0	0	0	1	1	1	1	1	1	1	0	1	1	1		0	1
K03518	Carbon	Wood_Ljungdahl	coxLMS	coxS	70	0	0	0	0	0	0	0	0	0	0	0	0	0	0	0	0	0	0	0	0	0	0	0	0	0	0	0	0	0	0	0	1	0	0	0	0	0	0	1	0	0		0	0
K03519	Carbon	Wood_Ljungdahl	coxLMS	coxM	71	0	0	0	0	0	0	0	0	0	0	0	0	0	0	0	0	0	0	0	0	0	0	0	0	0	0	0	0	0	0	0	1	0	0	0	0	0	0	1	0	0		0	0
K03520	Carbon	Wood_Ljungdahl	coxLMS	coxL	72	0	0	0	0	0	0	0	0	0	0	0	0	0	0	0	0	0	0	0	0	0	0	0	0	0	0	0	0	0	0	0	1	0	0	0	0	0	0	1	0	0		0	0
K05299	Carbon	Wood_Ljungdahl	fdhA	fdhA	73	0	1	1	0	0	0	0	0	0	0	0	0	0	0	0	0	1	0	0	1	1	0	0	0	0	0	0	0	0	0	0	0	0	0	0	0	0	0	0	0	0		0	0
K01938	Carbon	Wood_Ljungdahl	fhs	fhs	74	0	0	0	0	0	0	0	0	0	0	0	0	0	0	0	0	0	0	0	0	0	0	0	0	0	0	0	0	0	0	0	0	0	0	0	0	0	0	0	0	0		0	0
K01491	Carbon	Wood_Ljungdahl	folD	folD	75	0	0	0	0	0	0	0	0	0	0	0	0	0	0	2	0	1	0	0	0	0	0	0	1	0	0	0	0	0	0	0	0	0	1	1	0	0	0	0	0	0		0	0
K00297	Carbon	Wood_Ljungdahl	metF	metF	76	0	0	0	0	0	0	0	0	0	0	0	0	0	0	0	0	0	0	0	0	0	0	0	0	0	0	0	0	0	0	0	0	0	0	0	0	0	0	0	0	0		0	0
K01601	Carbon	CBB	rbcL	rbcL	77	0	0	1	1	1	1	0	1	1	0	1	1	1	1	2	0	0	1	0	0	0	1	1	0	0	1	0	1	0	0	1	0	1	0	1	1	1	1	1	1	1		0	0
K02446	Carbon	CBB	glpX/fbp	glpX	78	1	1	1	0	1	1	0	0	1	1	1	1	2	1	1	0	1	1	1	1	1	1	1	1	0	1	1	1	0	0	0	1	1	0	1	0	2	1	1	1	0		0	1
K03841	Carbon	CBB	fbp	fbp	79	0	0	0	0	0	0	0	0	0	0	0	0	0	0	0	0	0	0	0	0	0	0	0	0	0	0	0	0	0	0	0	0	0	0	0	0	0	0	0	0	0		0	0
K00615	Carbon	CBB	tktA	tktA	80	0	0	0	0	0	0	0	0	0	0	0	0	0	0	0	0	0	0	0	0	3	2	0	0	0	0	0	0	0	0	0	0	0	0	0	0	0	0	0	1	0		0	0
K01783	Carbon	CBB	rpe	rpe	81	0	0	0	0	0	0	0	0	0	0	0	0	0	0	0	0	0	0	0	0	0	0	0	0	0	0	0	0	0	0	0	0	0	0	0	0	0	0	0	0	0		0	0
K01807	Carbon	CBB	rpiA	rpiA	82	1	1	1	1	1	1	1	1	1	1	1	1	1	1	1	0	1	1	1	1	1	1	1	1	1	1	0	0	1	1	0	1	1	1	1	1	1	1	1	1	1		0	0
K00855	Carbon	CBB	prkB	prkB	83	0	0	0	0	0	0	0	0	0	0	0	0	0	0	0	0	0	0	0	0	0	0	0	0	0	0	0	0	0	0	0	0	0	0	0	0	0	0	0	0	0		0	0
K02437	Carbon	glycine_clevage	gcvH	gcvH	84	1	1	1	1	1	1	0	1	1	1	1	0	1	1	1	2	0	1	1	1	1	1	1	1	1	1	1	1	0	0	1	1	1	1	1	1	1	2	1	1	1		2	2
K00282	Carbon	glycine_clevage	gcvPA	gcvPA	85	0	0	0	0	0	0	0	0	0	0	0	0	0	0	0	0	0	0	0	0	0	0	0	0	0	0	0	0	0	0	0	0	0	0	0	0	0	0	0	0	0		1	1
K00283	Carbon	glycine_clevage	gcvPB	gcvPB	86	0	0	0	0	0	0	0	0	0	0	0	0	0	0	0	0	0	0	0	0	0	0	0	0	0	0	0	0	0	0	0	0	0	0	0	0	0	0	0	0	0		0	1
K00605	Carbon	glycine_clevage	gcvT	gcvT	87	0	0	0	0	0	0	0	0	0	0	0	0	0	0	0	0	0	0	0	0	0	0	0	0	0	0	0	0	0	0	0	0	0	0	0	0	0	0	0	0	0		0	1
K00600	Carbon	Glycine_cystine	glyA	glyA	88	1	0	1	0	1	1	0	1	1	1	1	1	1	1	0	1	0	1	1	1	1	1	1	1	1	0	0	1	0	1	1	1	0	1	1	2	2	0	2	2	1		1	2
K02274	Oxidative_Phosphorylation	c_oxidase	coxABCD	coxC	89	0	0	0	0	0	0	0	0	0	0	1	0	0	0	0	0	0	0	0	0	0	1	0	0	0	0	0	0	0	1	1	1	0	0	0	0	0	1	1	0	0		0	0
K02275	Oxidative_Phosphorylation	c_oxidase	coxABCD	coxD	90	0	0	0	0	0	0	0	0	0	0	0	0	0	0	0	0	0	0	0	0	0	1	0	0	0	0	0	0	0	1	1	1	0	0	0	1	0	0	1	0	0		0	0
K02276	Oxidative_Phosphorylation	c_oxidase	coxABCD	coxB	91	0	0	0	0	0	0	0	0	0	0	0	0	0	0	0	0	0	0	0	0	0	0	0	0	0	0	0	0	0	0	0	0	0	0	0	0	0	0	1	0	0		0	0
K02277	Oxidative_Phosphorylation	c_oxidase	coxABCD	coxA	92	0	0	0	0	0	0	0	0	0	0	0	0	0	0	0	0	0	1	1	1	0	0	0	2	1	0	0	0	0	0	0	0	0	0	0	0	0	0	0	0	0		0	0
K00368	Nitrogen	denitrification	nirK/nirS	nirK	93	0	0	0	0	0	0	0	0	1	0	0	0	1	0	0	0	0	0	0	0	0	1	0	0	0	0	1	1	1	2	2	2	0	0	1	2	0	3	2	0	0		0	0
K00376	Nitrogen	denitrification	nosZ	nosZ	94	0	0	0	0	0	0	0	0	1	0	0	0	0	0	0	0	0	0	0	0	0	0	0	0	0	0	0	0	0	0	0	0	0	0	0	0	0	0	0	0	0		0	0
K17218	Sulfur	sulfur_oxidation	sqr	sqr	95	0	0	0	0	0	0	0	0	0	0	0	0	0	0	0	0	0	0	0	0	0	0	0	0	0	0	0	0	0	0	0	0	0	0	0	0	0	0	0	0	0		0	0
K02586	Nitrogen	nitrogen_assimilation	nifHDKU	nifD	96	0	0	0	0	0	0	0	0	0	0	0	0	0	0	0	0	0	1	0	0	0	0	0	0	0	0	0	0	0	0	0	0	0	0	0	0	0	0	1	0	0		0	0
K02588	Nitrogen	nitrogen_assimilation	nifHDKU	nifH	97	0	0	0	0	0	0	0	0	0	1	1	0	0	1	0	0	0	1	1	0	0	0	0	1	0	0	0	0	0	0	0	0	0	0	0	0	0	0	1	0	0		0	0
K02591	Nitrogen	nitrogen_assimilation	nifHDKU	nifK	98	0	0	0	0	0	0	0	0	0	0	0	0	0	0	0	0	0	1	0	0	0	0	0	0	0	0	0	0	0	0	0	0	0	0	0	0	0	0	1	0	0		0	0
K00262	Amino_Acids	glutamate	gltB/gltD/dhA	gdhA	99	0	0	0	0	0	1	0	1	0	1	1	0	0	1	0	0	0	0	1	1	0	0	0	1	0	0	0	0	0	0	0	0	0	0	0	0	0	0	0	0	0		0	0
K00265	Amino_Acids	glutamate	gltB/gltD/dhA	gltB	100	1	0	0	0	0	0	0	0	0	0	0	0	0	0	0	0	0	0	0	0	0	0	0	0	0	0	0	0	0	0	0	0	0	0	0	0	0	0	0	0	0		0	0
K01915	Amino_Acids	glutamate	glnA	glnA	101	1	1	1	1	3	1	1	1	2	1	2	2	1	3	1	0	0	2	1	1	1	1	1	1	1	1	0	1	1	2	2	0	2	2	1	1	2	0	2	2	0		1	2
K00053	Amino_Acids	isoleucine/valine	ilvC	ilvC	102	1	1	1	1	1	1	0	1	1	0	1	0	2	1	1	0	1	1	1	1	1	1	0	1	1	0	0	0	1	1	1	1	1	1	1	1	1	1	1	1	1		0	0
K01687	Amino_Acids	isoleucine/valine	ilvD	ilvD	103	0	1	1	1	1	1	1	1	1	1	1	1	1	1	2	0	0	1	1	1	1	0	1	1	0	1	0	0	0	0	0	0	1	1	1	0	2	0	1	1	1		0	0
K00826	Amino_Acids	isoleucine/valine	ilvE	ilvE	104	1	1	2	1	1	1	0	1	1	1	1	1	1	1	1	0	0	1	1	1	1	1	1	1	0	1	1	1	1	1	1	0	1	1	1	1	1	1	1	1	1		1	1
K01652	Amino_Acids	valine	ilvBH	ilvB	105	1	1	1	0	1	2	1	1	0	1	1	1	1	1	2	1	0	1	1	1	0	1	1	1	1	2	0	1	1	1	0	1	1	1	1	1	1	0	1	1	1		0	0
K01653	Amino_Acids	valine	ilvBH	ilvH	106	1	1	1	1	1	1	0	1	0	1	1	1	1	1	5	1	0	1	1	1	1	1	1	1	1	1	0	1	0	1	0	1	1	1	1	1	1	0	1	1	1		0	0
K09011	Amino_Acids	isoleucine	cimA	cimA	107	0	0	1	1	1	1	1	1	1	1	1	0	0	1	1	0	0	1	1	1	1	1	1	1	1	1	0	0	0	1	0	0	1	0	1	0	1	0	1	1	1		0	0
K01703	Amino_Acids	isoleucine	leuC	leuC	108	1	0	1	1	1	1	0	1	0	1	1	1	1	1	2	0	1	1	1	1	1	1	1	1	1	1	0	1	0	0	0	1	1	1	1	0	1	0	1	1	1		0	0
K01704	Amino_Acids	isoleucine	leuD	leuD	109	1	1	1	1	1	1	0	1	0	1	1	1	1	1	2	1	1	1	1	1	1	1	1	1	1	0	0	1	0	1	0	1	1	1	1	1	1	0	1	1	1		0	0
K00052	Amino_Acids	isoleucine	leuB	leuB	110	1	1	1	1	1	1	1	1	0	1	1	1	1	1	2	1	0	1	1	1	0	1	1	1	1	1	0	0	0	0	0	1	1	1	1	1	1	0	1	1	1		0	0
K14260	Amino_Acids	alanine	alaA	alaA	111	1	1	1	1	1	1	0	1	1	1	1	1	0	1	0	0	0	1	1	1	1	1	1	1	0	1	1	0	1	1	1	0	1	1	1	1	1	0	1	1	1		1	1
K01940	Amino_Acids	arginine	argG	argG	112	1	0	1	1	1	1	0	1	1	0	1	1	1	0	3	0	0	1	1	1	0	1	1	0	0	0	0	1	0	2	3	2	1	1	1	1	1	0	1	2	1		0	0
K01755	Amino_Acids	arginine	argH	argH	113	1	1	1	1	1	1	0	1	1	0	1	0	1	0	2	1	0	1	1	1	1	1	1	0	0	0	0	1	0	1	1	1	1	1	1	0	1	0	1	1	1		0	0
K00812	Amino_Acids	aspartate	aspB	aspB	114	1	1	1	1	1	1	0	1	1	1	1	1	1	1	2	1	0	1	1	1	1	1	1	1	1	1	1	1	0	1	0	1	1	1	1	1	2	0	1	1	1		0	1
K13051	Amino_Acids	asparagine	iaaA	iaaA	115	0	0	1	0	0	0	0	0	0	0	0	0	0	0	0	0	0	0	0	0	0	0	0	0	0	0	0	0	0	0	0	0	0	0	0	0	0	0	0	0	0		0	1
K01657	Amino_Acids	tryptophan	trpEG	trpE	116	0	1	1	0	1	1	0	1	1	1	1	0	1	1	1	1	0	1	1	1	1	1	0	1	0	0	0	0	2	1	1	0	0	0	0	1	1	0	1	1	0		0	0
K01658	Amino_Acids	tryptophan	trpEG	trpG	117	1	1	1	0	1	1	0	1	0	1	0	0	1	1	1	1	0	1	1	1	1	1	1	1	1	0	0	1	2	0	1	0	0	0	0	1	1	0	1	1	0		0	0
K00766	Amino_Acids	tryptophan	trpD	trpD	118	1	1	1	0	1	1	0	1	0	3	3	0	1	3	1	1	0	2	3	3	1	1	1	3	2	0	0	1	0	1	1	0	0	0	0	1	1	0	1	1	0		0	0
K01817	Amino_Acids	tryptophan	trpF	trpF	119	1	1	0	0	0	0	0	0	0	0	0	0	0	0	0	1	0	0	1	0	0	0	0	0	0	0	0	0	0	0	0	0	0	0	0	0	0	0	0	0	0		0	0
K01609	Amino_Acids	tryptophan	trpC	trpC	120	1	1	1	0	1	1	0	1	0	1	1	1	1	1	1	1	0	1	3	1	1	1	1	1	1	0	0	1	0	1	1	0	0	0	0	1	1	0	1	1	0		0	0
K01695	Amino_Acids	tryptophan	trpAB	trpA	121	1	1	1	1	1	1	0	1	0	1	1	1	1	1	0	0	1	1	0	1	1	1	1	1	1	0	0	1	1	1	1	0	0	0	0	0	1	0	1	1	0		0	0
K01696	Amino_Acids	tryptophan	trpAB	trpB	122	1	1	1	1	1	1	1	1	0	1	1	2	2	1	0	0	0	1	1	1	1	1	1	2	1	0	0	1	0	1	1	0	0	0	0	0	2	0	1	1	0		0	0
K00928	Amino_Acids	methonine	lysC	lysC	123	4	4	4	2	2	3	1	3	2	2	2	3	4	2	6	1	1	3	2	2	3	3	2	2	2	4	1	2	1	3	3	4	3	3	4	2	2	2	4	4	4		0	0
K00133	Amino_Acids	methonine	asd	asd	124	1	0	1	0	1	1	0	1	2	1	1	1	0	1	2	0	0	1	1	1	1	1	1	1	1	1	0	0	0	0	1	1	1	0	1	0	1	1	1	1	1		0	0
K00003	Amino_Acids	methonine	hom	hom	125	0	0	1	1	1	1	0	1	1	1	1	2	1	1	2	0	0	1	1	1	1	1	1	1	1	0	0	1	0	0	1	1	1	1	1	1	1	0	1	1	1		0	0
K00641	Amino_Acids	methionine	metX	metX	126	0	0	2	2	2	2	2	2	2	0	0	3	1	0	0	1	2	0	0	0	2	2	2	0	0	2	2	2	1	3	2	2	2	2	2	1	2	0	2	2	0		0	0
K01740	Amino_Acids	methionine	metY	metY	127	0	0	1	1	1	1	1	1	1	0	0	1	1	0	0	1	0	0	1	0	0	1	1	1	0	1	1	0	1	1	1	2	1	1	1	0	1	0	1	1	0		0	0
K00548	Amino_Acids	methionine	metH	metH	128	2	1	1	1	1	2	1	1	1	1	1	0	1	1	0	0	1	1	1	1	1	3	4	1	1	1	1	1	2	1	1	2	1	1	2	2	1	1	1	1	1		1	0
K00948	Amino_Acids	histidine	prsA	prsA	129	1	1	1	0	0	1	1	1	1	1	1	0	1	1	2	1	1	1	1	1	2	2	1	1	1	1	1	0	0	1	1	1	1	1	1	0	1	0	1	1	1		0	1
K00765	Amino_Acids	histidine	hisG	hisG	130	1	1	1	0	1	1	0	1	1	1	1	1	1	1	1	2	1	1	1	1	1	1	1	1	1	1	0	1	0	1	0	1	1	0	1	0	1	0	1	1	0		0	0
K01523	Amino_Acids	histidine	hisE	hisE	131	0	0	0	0	0	0	0	0	0	0	0	0	0	0	0	0	0	0	0	0	0	0	0	0	0	0	0	0	0	0	0	0	0	0	0	0	0	0	0	0	0		0	0
K01496	Amino_Acids	histidine	hisI	hisI	132	1	1	1	1	1	1	0	1	1	1	0	0	1	0	2	2	0	1	1	1	1	1	1	1	1	1	1	0	1	1	0	1	1	1	1	1	1	0	1	1	1		0	0
K01814	Amino_Acids	histidine	hisA	hisA	133	2	2	2	2	2	2	0	2	1	2	2	1	2	2	1	1	0	2	2	2	2	2	2	2	2	2	1	0	1	1	1	2	2	2	2	1	2	0	2	2	1		0	0
K02500	Amino_Acids	histidine	hisF	hisF	134	1	1	1	1	1	1	0	1	1	1	1	1	1	1	2	2	0	1	1	1	1	1	1	1	1	1	0	0	0	1	0	1	1	1	1	1	1	0	1	1	1		0	0
K01693	Amino_Acids	histidine	hisB	hisB	135	0	1	1	1	1	1	0	1	1	1	1	1	1	1	2	2	0	1	1	1	1	1	1	1	1	1	0	0	0	1	0	1	1	1	1	0	1	0	1	1	1		0	0
K00817	Amino_Acids	histidine	hisC	hisC	136	1	1	1	1	1	1	0	1	1	1	1	1	1	1	2	1	0	1	1	1	1	1	1	1	1	1	1	0	0	0	0	1	1	0	1	0	1	0	1	1	0		0	0
K00013	Amino_Acids	histidine	hisD	hisD	137	1	1	1	1	1	1	0	1	1	1	1	1	1	1	1	1	0	1	1	1	1	1	1	1	1	1	0	1	0	1	0	1	1	0	1	0	1	0	1	1	0		0	0
K00147	Amino_Acids	proline	proA	proA	138	1	1	1	0	1	1	0	1	1	1	1	0	1	1	1	0	1	1	1	1	1	1	0	1	1	1	0	0	0	0	1	1	1	1	1	1	1	1	1	1	0		0	0
K00931	Amino_Acids	proline	proB	proB	139	1	1	1	0	1	1	0	1	1	1	1	1	1	1	2	0	1	1	1	1	1	1	0	1	1	1	1	1	0	0	1	1	1	1	1	1	1	0	1	1	0		0	0
K00286	Amino_Acids	proline	proC	proC	140	1	1	1	1	1	0	1	1	1	1	1	1	1	1	0	1	1	1	1	1	1	1	0	1	1	0	0	0	1	0	1	1	1	1	1	1	1	0	1	1	1		0	0
K01476	Amino_Acids	proline	rocF	rocF	141	0	0	0	0	0	0	0	0	0	0	0	0	0	0	0	0	0	0	0	0	0	0	0	0	0	0	0	0	0	0	0	0	0	0	0	0	0	0	0	0	0		0	0
K01750	Amino_Acids	proline	ocd	ocd	142	0	0	0	0	0	0	0	0	0	0	0	0	0	0	0	0	0	0	0	0	0	0	0	0	0	0	0	0	0	0	0	0	0	0	0	0	0	0	0	0	0		0	0
K00318	Amino_Acids	proline	putB	putB	143	0	0	0	0	0	0	0	0	0	0	0	0	0	0	0	0	0	0	0	0	0	0	0	0	0	0	0	0	0	0	0	0	0	0	0	0	0	0	0	0	0		0	0
K00294	Amino_Acids	proline	rocA	rocA	144	0	0	0	0	0	0	0	0	0	0	0	0	0	0	0	0	0	0	0	0	0	0	0	0	0	0	0	0	0	0	0	0	1	0	1	0	0	0	1	0	0		0	0
K01262	Amino_Acids	proline	pepP	pepP	145	0	0	0	0	0	0	0	0	2	0	0	0	0	0	0	0	0	0	0	0	0	0	0	0	0	0	0	0	0	0	0	0	1	0	0	0	2	0	0	0	0		0	1
K01259	Amino_Acids	proline	pip	pip	146	0	0	0	0	0	0	0	0	0	0	0	0	0	0	0	0	0	0	0	0	0	0	0	0	0	0	0	0	0	0	0	0	0	0	0	0	0	0	0	0	0		0	0
K00330	Oxidative_Phosphorylation	NADH Dehydrogenase	nuoABCDEFGHIJKLMN	nuoA	147	1	1	1	0	1	2	1	1	1	0	1	0	1	1	1	0	2	1	1	0	1	1	1	0	0	0	1	0	1	1	1	1	1	1	1	1	1	0	1	1	0		0	1
K00331	Oxidative_Phosphorylation	NADH Dehydrogenase	nuoABCDEFGHIJKLMN	nuoB	148	0	0	0	0	1	1	0	0	1	0	0	1	0	0	0	0	0	0	0	0	0	1	0	0	0	0	0	0	0	0	0	0	0	0	0	0	0	0	1	0	0		0	0
K00332	Oxidative_Phosphorylation	NADH Dehydrogenase	nuoABCDEFGHIJKLMN	nuoC	149	0	1	0	0	1	1	0	0	0	0	0	1	1	0	0	0	0	0	0	0	0	1	0	0	0	0	0	0	0	0	0	0	0	0	0	0	1	0	1	0	0		2	0
K00333	Oxidative_Phosphorylation	NADH Dehydrogenase	nuoABCDEFGHIJKLMN	nuoD	150	0	0	0	0	1	0	0	0	0	0	0	0	0	0	0	0	0	0	0	0	0	0	0	0	0	0	0	0	0	0	0	0	0	0	0	0	0	0	0	0	0		0	0
K00334	Oxidative_Phosphorylation	NADH Dehydrogenase	nuoABCDEFGHIJKLMN	nuoE	151	0	0	0	1	0	0	0	0	1	0	1	0	0	0	0	1	0	1	0	0	0	0	1	0	0	1	0	0	0	0	0	0	0	0	2	0	2	0	0	0	0		0	0
K00335	Oxidative_Phosphorylation	NADH Dehydrogenase	nuoABCDEFGHIJKLMN	nuoF	152	1	0	1	1	1	1	0	1	1	0	2	1	1	1	0	0	0	1	1	1	0	1	0	0	0	0	0	0	1	0	1	1	2	0	1	1	2	0	1	1	1		0	0
K00336	Oxidative_Phosphorylation	NADH Dehydrogenase	nuoABCDEFGHIJKLMN	nuoG	153	0	0	0	0	0	0	0	0	0	0	0	0	0	0	0	0	0	1	0	0	0	1	0	0	0	0	0	0	0	0	0	0	0	0	0	0	1	0	0	0	0		0	0
K00337	Oxidative_Phosphorylation	NADH Dehydrogenase	nuoABCDEFGHIJKLMN	nuoH	154	1	1	1	0	2	3	1	1	2	0	1	1	3	1	2	0	0	1	1	1	0	2	1	0	0	0	0	0	0	2	1	1	1	1	1	1	1	0	2	1	0		0	1
K00338	Oxidative_Phosphorylation	NADH Dehydrogenase	nuoABCDEFGHIJKLMN	nuoI	155	0	0	0	0	1	1	0	0	2	0	1	1	1	1	0	0	0	0	1	1	1	1	1	0	0	0	1	0	0	0	1	0	1	1	1	0	0	0	1	1	0		1	0
K00339	Oxidative_Phosphorylation	NADH Dehydrogenase	nuoABCDEFGHIJKLMN	nuoJ	156	0	0	0	0	0	1	0	0	0	0	0	0	0	0	0	0	0	0	0	0	0	0	0	0	0	0	0	0	0	0	0	0	0	0	0	0	0	0	0	0	0		0	0
K00340	Oxidative_Phosphorylation	NADH Dehydrogenase	nuoABCDEFGHIJKLMN	nuoK	157	0	0	0	0	0	0	0	0	0	0	0	0	0	0	1	0	0	0	0	0	0	0	0	0	0	0	0	0	0	0	0	0	0	0	0	0	0	0	0	0	0		0	0
K00341	Oxidative_Phosphorylation	NADH Dehydrogenase	nuoABCDEFGHIJKLMN	nuoL	158	1	0	1	0	1	3	0	1	1	0	1	2	1	1	0	0	0	1	1	1	1	2	1	0	0	0	0	0	1	0	1	1	1	1	1	0	1	0	1	1	0		0	1
K00342	Oxidative_Phosphorylation	NADH Dehydrogenase	nuoABCDEFGHIJKLMN	nuoM	159	1	0	2	0	1	3	1	2	1	0	0	2	1	0	1	0	0	2	1	1	1	2	1	0	0	0	0	0	0	0	1	1	1	1	1	0	1	1	1	1	0		0	1
K00343	Oxidative_Phosphorylation	NADH Dehydrogenase	nuoABCDEFGHIJKLMN	nuoN	160	1	0	1	0	1	1	0	1	1	0	1	1	1	1	0	0	0	1	1	1	1	1	1	0	0	0	0	0	0	0	1	1	1	1	1	0	1	0	1	1	0		0	1
K02117	Oxidative_Phosphorylation	V_A_type_ATPase	atpABCDEFIK	atpA	161	0	0	0	0	2	1	0	0	0	1	0	1	0	1	0	0	0	0	0	1	1	1	0	1	1	0	1	1	1	2	2	2	2	1	2	0	0	0	2	2	0		1	0
K02118	Oxidative_Phosphorylation	V_A_type_ATPase	atpABCDEFIK	atpB	162	0	0	0	0	1	1	0	0	0	1	0	0	0	1	1	1	0	0	0	1	0	1	0	1	1	0	0	1	1	1	1	1	1	0	1	0	0	0	1	1	0		0	0
K02119	Oxidative_Phosphorylation	V_A_type_ATPase	atpABCDEFIK	atpC	163	0	0	0	0	0	0	0	0	0	0	0	0	0	0	1	0	0	0	0	0	0	0	0	0	0	0	0	0	0	0	0	0	0	0	0	0	0	0	0	0	0		0	0
K02120	Oxidative_Phosphorylation	V_A_type_ATPase	atpABCDEFIK	atpD	164	0	0	0	0	1	2	0	0	0	1	0	0	0	1	0	0	0	0	0	1	1	2	0	1	1	0	1	1	1	1	1	1	1	0	1	0	0	0	1	1	0		1	0
K02121	Oxidative_Phosphorylation	V_A_type_ATPase	atpABCDEFIK	atpE	165	0	0	0	0	1	1	0	0	0	0	0	1	0	1	0	0	0	0	0	0	1	1	0	0	0	0	0	0	1	1	2	1	1	0	1	0	0	0	1	1	0		1	0
K02122	Oxidative_Phosphorylation	V_A_type_ATPase	atpABCDEFIK	atpF	166	0	0	0	0	1	1	0	0	0	1	0	1	0	1	0	1	0	0	0	1	1	1	0	1	1	0	0	1	1	1	1	1	1	0	1	0	0	0	1	1	0		0	0
K02123	Oxidative_Phosphorylation	V_A_type_ATPase	atpABCDEFIK	atpI	167	0	0	0	0	1	1	0	0	0	1	0	1	0	1	1	0	0	0	0	1	1	1	0	1	1	0	0	1	0	0	1	1	1	0	1	0	0	0	1	1	0		0	0
K02124	Oxidative_Phosphorylation	V_A_type_ATPase	atpABCDEFIK	atpK	168	0	0	0	0	1	1	0	0	0	1	0	1	0	1	0	0	0	0	0	1	0	1	0	1	1	0	1	1	1	1	1	1	1	0	1	0	0	0	1	1	0		0	0
K00441	Carbon	Methanogenesis	frhBDG	frhB	169	2	1	2	2	1	2	1	1	0	1	1	1	2	1	2	0	2	3	0	1	1	1	0	0	0	1	0	0	2	1	2	2	1	0	0	1	3	0	1	1	1		0	1
K00442	Carbon	Methanogenesis	frhBDG	frhD	170	0	0	0	0	0	0	0	0	0	0	0	0	0	0	0	0	0	0	0	0	0	0	0	0	0	0	0	0	0	0	0	0	0	0	0	0	0	0	0	0	0		0	0
K00440	Carbon	Methanogenesis	frhA	frhA	171	0	0	0	0	0	0	0	0	0	0	0	0	0	0	0	0	0	0	0	0	0	0	0	0	0	0	0	0	0	0	0	0	0	0	0	0	0	0	0	0	0		0	0
K00443	Carbon	Methanogenesis	frhBDG	frhG	172	0	0	0	0	0	0	0	0	0	0	0	0	0	0	0	0	0	0	0	0	0	0	0	0	0	0	0	0	0	0	0	0	0	0	0	0	0	0	0	0	0		0	0
K08264	Carbon	Methanogenesis	hdrABCD	hdrD	173	0	0	0	0	0	0	0	0	0	0	0	0	0	0	0	0	0	0	0	0	0	0	0	0	0	0	0	0	0	0	0	0	0	0	0	0	0	0	0	0	0		0	0
K14126	Carbon	Methanogenesis	mvhADG	mvhA	174	1	1	1	1	0	1	0	1	1	0	0	1	3	0	2	0	1	1	0	0	1	1	1	0	0	0	0	1	0	1	1	1	1	0	1	0	1	0	2	1	1		0	3
K14127	Carbon	Methanogenesis	mvhADG	mvhD	175	0	0	0	1	0	0	0	0	0	0	0	0	0	0	0	0	0	0	0	0	0	0	0	0	0	1	0	3	0	2	0	2	2	3	3	0	0	0	0	0	0		0	2
K14128	Carbon	Methanogenesis	mvhADG	mvhG	176	2	2	2	2	1	1	1	2	1	0	0	2	2	0	2	2	1	2	0	0	1	1	3	0	0	1	0	3	0	1	1	3	3	2	4	0	2	0	2	1	1		0	3
K00577	Carbon	Methanogenesis	mtrAGH	mtrA	177	0	0	0	0	0	0	0	0	0	0	0	0	0	0	0	0	0	0	0	0	0	0	0	0	0	0	0	0	0	0	0	0	0	0	0	0	0	0	0	0	0		0	0
K00584	Carbon	Methanogenesis	mtrAGH	mtrH	178	0	1	1	0	1	1	0	1	1	1	1	0	1	1	0	1	1	1	1	1	2	2	2	1	1	0	0	1	1	1	1	1	1	2	2	1	1	1	1	1	1		0	0
K00583	Carbon	Methanogenesis	mtrAGH	mtrG	179	0	0	0	0	0	0	0	0	0	0	0	0	0	0	0	0	0	0	0	0	0	0	0	0	0	0	0	0	0	0	0	0	0	0	0	0	0	0	0	0	0		0	0
K16176	Carbon	Methanogenesis		mtmB	180	0	0	0	0	0	0	0	0	0	0	0	0	0	0	0	0	0	0	0	0	0	0	0	0	0	0	0	0	0	0	0	0	0	0	0	0	0	0	0	0	0		0	0
K16179	Carbon	Methanogenesis		mtbC	181	0	0	0	0	0	0	0	0	0	0	0	0	0	0	0	0	0	0	0	0	0	0	0	0	0	0	0	0	0	0	0	0	0	0	0	0	0	0	0	0	0		0	0
K16178	Carbon	Methanogenesis		mtbB	182	0	0	0	0	0	0	0	0	0	0	0	0	0	0	0	0	0	0	0	0	0	0	0	0	0	0	0	0	0	0	0	0	0	0	0	0	0	0	0	0	0		0	0
K14084	Carbon	Methanogenesis		mttC	183	0	0	0	0	0	0	0	0	0	0	0	0	0	0	0	0	0	0	0	0	0	0	0	0	0	0	0	0	0	0	0	0	0	0	0	0	0	0	0	0	0		1	0
K14083	Carbon	Methanogenesis		mttB	184	0	0	0	0	0	0	0	0	0	0	0	0	0	0	1	0	0	0	0	0	0	0	0	0	0	0	0	0	0	0	0	0	0	0	0	0	0	0	0	0	0		1	0
K03388	Carbon	Methanogenesis		hdrA2	185	2	1	2	1	2	3	1	2	2	1	1	4	2	1	2	3	0	5	1	1	1	2	2	1	1	6	0	3	1	0	4	7	4	7	11	0	2	0	2	4	1		1	8
K03389	Carbon	Methanogenesis		hdrB2	186	1	1	1	0	1	2	0	1	1	1	1	1	1	1	3	0	0	1	0	1	1	1	1	1	1	0	0	2	1	1	1	2	2	2	3	1	1	0	1	1	1		1	3
K03390	Carbon	Methanogenesis		hdrC2	187	1	1	1	0	1	1	0	1	1	1	1	1	1	1	4	1	1	1	0	1	1	1	1	1	1	1	0	2	1	1	1	2	2	1	2	1	1	0	1	1	1		1	3
K02036	Transporter	Sulfur_phosphate	pstABCS	pstB	188	1	1	1	0	2	1	0	1	1	1	2	2	0	1	0	0	0	2	1	1	1	1	1	1	1	0	1	0	1	1	2	2	1	2	2	2	1	1	1	2	1		0	0
K02037	Transporter	Sulfur_phosphate	pstABCS	pstC	189	1	2	1	0	2	1	0	0	1	1	2	0	0	1	0	0	0	1	1	1	0	1	1	1	0	0	0	0	1	2	2	2	1	2	2	1	1	1	1	2	1		0	0
K02038	Transporter	Sulfur_phosphate	pstABCS	pstA	190	0	0	1	0	2	1	0	1	1	1	1	1	0	1	0	0	0	1	1	1	1	1	0	1	0	0	1	0	1	2	2	2	1	2	2	1	1	1	0	2	1		0	0
K02040	Transporter	Sulfur_phosphate	pstABCS	pstS	191	1	1	1	0	2	1	0	2	0	1	2	0	0	1	0	0	1	2	2	1	2	0	1	1	0	0	1	0	1	1	3	3	2	1	3	0	2	2	1	1	0		1	0
K03320	Transporter	Nitrogen	amt	amt	192	2	2	1	0	3	2	0	2	3	0	0	3	4	0	1	0	2	3	1	0	4	3	3	0	0	0	2	2	1	0	3	1	3	2	3	3	2	2	4	3	1		0	0
K02013	Transporter	Iron	fitBCE	fitB	193	1	3	4	1	0	2	0	4	1	4	2	3	0	2	1	1	0	10	5	2	3	1	1	2	2	1	0	2	1	1	1	1	1	1	1	1	0	0	0	2	0		0	0
K02015	Transporter	Iron	fitBCE	fitC	194	1	4	4	1	0	2	0	4	1	4	2	1	0	4	2	1	0	10	5	2	3	1	1	2	2	1	1	2	1	1	1	1	1	1	1	1	0	0	0	2	0		0	0
K02016	Transporter	Iron	fitBCE	fitE	195	2	4	6	1	0	2	0	3	1	5	3	1	0	3	3	0	0	14	6	2	4	1	1	4	0	1	1	2	1	0	1	1	1	1	1	0	0	0	0	2	0		0	0
K04758	Transporter	Iron	feoABC	feoA	196	1	1	0	0	0	0	0	0	0	0	0	0	0	0	0	0	0	1	1	0	0	0	0	0	0	0	0	0	0	0	0	0	0	0	0	0	0	0	0	0	0		0	1
K04759	Transporter	Iron	feoABC	feoB	197	1	1	2	1	1	1	0	1	0	1	1	0	1	1	0	1	0	3	3	3	1	2	1	1	1	0	0	0	0	0	0	0	0	0	0	1	1	0	0	0	0		0	1
K07490	Transporter	Iron	feoABC	feoC	198	0	0	0	0	0	0	0	0	0	0	0	0	0	0	0	0	0	0	0	0	0	0	0	0	0	0	0	0	0	0	0	0	0	0	0	0	0	0	0	0	0		0	0
K07243	Transporter	Iron	FTR	FTR	199	0	0	0	0	0	0	0	0	0	0	0	0	0	0	0	0	0	0	0	0	0	0	0	0	0	0	0	0	0	0	0	0	0	0	0	0	0	0	0	0	0		0	1
K22736	Transporter	Iron	VIT	VIT	200	0	0	0	0	0	0	0	0	0	0	0	0	0	0	0	1	0	0	0	0	0	0	0	0	0	0	0	0	0	0	0	0	0	0	0	0	0	0	1	0	0		0	0
K09815	Transporter	Metal	znuABC	znuA	201	1	0	0	0	0	0	0	0	0	1	0	0	0	0	2	0	1	1	1	0	0	0	0	1	0	0	0	0	1	0	1	0	1	0	1	0	1	0	1	1	0		0	0
K09816	Transporter	Metal	znuABC	znuB	202	1	1	1	0	1	1	0	0	0	0	1	1	1	1	0	0	2	1	1	1	1	1	0	1	1	0	1	0	0	0	0	0	0	0	0	1	3	0	1	0	0		0	0
K09817	Transporter	Metal	znuABC	znuC	203	0	0	1	0	1	1	1	0	0	0	1	1	1	1	0	0	0	0	0	1	1	1	0	0	0	0	1	0	0	0	0	0	0	0	0	1	1	0	0	0	0		0	0
K16267	Transporter	Metal	zipB	zipB	204	0	1	1	0	0	1	0	1	0	0	0	0	1	0	0	0	0	0	0	0	1	0	0	0	0	0	0	0	0	0	0	0	0	0	0	0	0	0	0	0	0		0	1
K15495	Transporter	Metal	wtpABC	wtpA	205	0	0	0	0	0	0	0	0	0	0	0	0	0	0	0	0	0	1	0	0	0	0	0	0	0	0	0	1	0	1	0	1	1	2	2	0	0	0	0	1	0		0	0
K15496	Transporter	Metal	wtpABC	wtpB	206	0	0	0	0	0	0	0	0	0	0	0	0	0	0	0	0	0	1	0	0	0	0	0	0	0	0	0	1	0	1	0	1	1	2	1	0	0	0	0	1	0		0	0
K15497	Transporter	Metal	wtpABC	wtpC	207	0	0	0	0	0	0	0	0	0	0	0	0	0	0	0	0	0	0	0	0	0	0	0	0	0	0	0	1	0	1	0	1	1	2	1	0	0	0	0	1	0		0	0
K05772	Transporter	Metal	tupABC	tupA	208	1	1	1	0	1	0	0	1	0	0	0	1	1	0	0	0	2	1	0	0	0	0	1	0	0	1	0	0	1	0	1	0	0	0	0	1	1	0	1	0	0		0	0
K05773	Transporter	Metal	tupABC	tupB	209	1	1	1	0	1	0	0	1	0	0	0	1	1	0	0	1	1	1	0	0	0	0	0	0	0	1	0	0	0	0	1	0	0	0	0	1	1	0	1	0	0		0	0
K06857	Transporter	Metal	tupABC	tupC	210	1	1	1	0	1	0	1	1	0	0	0	1	1	0	0	1	0	1	0	0	0	0	0	0	0	1	0	0	0	0	1	0	0	0	0	0	1	0	1	0	0		0	0
K17686	Transporter	Metal	copAB	copA	211	1	1	1	0	1	2	1	1	1	1	1	5	2	1	0	0	0	2	1	1	0	1	1	0	0	3	0	0	1	2	1	1	1	1	1	2	3	2	2	3	0		0	0
K01534	Transporter	Metal	zntA	zntA	212	0	0	1	0	1	1	0	2	1	2	2	1	2	3	0	0	0	1	1	2	1	2	1	1	2	0	0	1	0	0	0	1	1	1	1	2	5	0	1	1	0		0	0
K01533	Transporter	Metal	copAB	copB	213	1	3	2	1	1	2	1	2	1	1	0	1	3	0	3	0	1	2	1	1	1	2	2	0	0	0	1	0	1	1	1	1	1	1	1	3	1	2	1	1	1		1	1
K03325	Transporter	Metal	ACR3	ACR3	214	1	1	1	0	1	0	0	1	0	0	0	1	0	0	0	0	1	0	0	0	1	1	0	0	0	0	1	0	0	0	1	0	1	0	0	0	0	0	1	0	0		0	1
K01551	Transporter	Metal	arsAB	arsA	215	0	0	0	0	0	0	0	0	0	0	0	0	0	0	0	0	0	0	0	0	0	0	0	0	0	0	0	0	0	0	0	0	0	0	0	0	0	0	0	0	0		0	0
K03893	Transporter	Metal	arsAB	arsB	216	0	0	1	0	1	1	2	1	1	0	0	2	1	0	0	0	0	1	0	0	1	1	0	0	0	0	0	0	1	0	1	0	0	0	0	0	2	1	1	1	1		0	0
K02006	Transporter	Metal	cbiMNOQ	cbiO	217	0	1	1	0	1	1	0	2	0	2	2	0	4	2	0	0	0	1	1	2	2	1	2	1	2	0	0	0	0	0	0	0	0	0	0	0	1	0	1	0	0		0	0
K02007	Transporter	Metal	cbiMNOQ	cbiM	218	0	1	1	1	1	2	1	1	0	1	2	2	2	2	0	0	0	1	1	2	2	1	1	1	2	0	0	0	0	0	0	0	0	0	0	0	1	0	0	0	0		0	1
K02008	Transporter	Metal	cbiMNOQ	cbiQ	219	0	1	1	0	1	1	0	1	0	2	2	0	2	2	0	0	0	1	1	2	2	1	1	1	2	0	0	0	0	0	0	0	0	0	0	0	1	0	1	0	0		0	0
K02009	Transporter	Metal	cbiMNOQ	cbiN	220	0	1	1	0	0	0	0	1	0	1	1	0	1	1	0	0	0	1	1	2	1	0	0	1	1	0	0	0	0	0	0	0	0	0	0	0	0	0	0	0	0		0	1
K03284	Transporter	Metal	corA	corA	221	1	1	0	0	2	2	0	1	1	0	0	0	1	0	1	0	0	0	0	0	1	1	0	0	0	0	1	1	0	1	1	1	1	1	2	0	0	0	1	1	1		0	0
K07787	Transporter	Metal	cusA	cusA	222	0	0	0	0	0	0	0	0	0	0	0	0	0	0	0	0	0	0	0	0	0	0	0	0	0	0	0	0	0	1	0	0	0	0	0	0	0	0	0	0	0		0	0
K11105	Transporter	Metal	cvrA	cvrA	223	1	1	2	1	0	1	0	0	0	1	0	0	0	0	2	0	0	1	1	1	0	2	0	1	1	0	0	0	0	0	0	0	0	0	0	2	0	0	0	1	0		0	1
K16264	Transporter	Metal	czcD	czcD	224	1	1	0	2	0	1	0	0	0	0	0	0	0	0	1	0	0	1	0	0	0	0	0	0	0	2	1	0	0	0	0	0	0	0	0	0	0	0	0	0	0		0	0
K07241	Transporter	Metal	hoxN	hoxN	225	0	0	0	0	1	0	0	0	0	0	0	1	1	0	0	0	0	0	0	0	0	0	0	0	0	0	0	0	0	0	1	0	1	0	1	1	1	0	1	1	0		0	0
K02033	Transporter	amino_acid	ddpABCDF	ddpB	226	0	0	1	1	0	0	0	0	1	0	0	0	0	0	1	1	2	0	0	0	0	0	0	0	0	0	0	0	0	0	1	1	1	1	1	1	0	0	0	1	1		0	2
K02034	Transporter	amino_acid	ddpABCDF	ddpC	227	0	0	1	1	0	0	1	0	1	0	0	0	0	0	1	0	1	0	0	0	0	0	0	0	0	0	0	1	0	0	1	1	1	0	1	0	0	0	0	1	1		0	2
K02035	Transporter	amino_acid	ddpABCDF	ddpA	228	0	0	1	1	0	0	0	0	1	0	0	0	0	0	0	1	0	0	0	0	0	0	1	0	0	0	0	0	0	0	1	1	1	1	1	0	0	0	0	1	1		0	1
K02031	Transporter	amino_acid	ddpABCDF	ddpD	229	0	0	1	1	0	0	1	0	1	0	0	0	0	0	1	0	1	0	0	0	0	0	0	0	0	2	0	1	0	1	2	2	2	1	2	0	0	0	0	2	2		0	2
K02032	Transporter	amino_acid	ddpABCDF	ddpF	230	0	0	2	1	0	0	0	0	1	0	0	0	0	0	1	0	0	0	0	0	0	0	0	0	0	1	0	1	0	1	1	1	1	0	1	0	0	0	0	1	1		0	2
K01995	Transporter	amino_acid	livFGHKM	livG	231	0	1	0	0	1	1	1	1	1	0	0	1	0	0	1	0	1	0	0	0	1	2	1	0	0	0	1	2	0	1	0	0	0	0	1	1	1	0	0	0	0		0	0
K01996	Transporter	amino_acid	livFGHKM	livF	232	0	1	0	0	1	1	1	1	1	0	0	0	0	0	1	0	1	0	0	0	1	2	1	0	0	0	1	0	0	1	0	0	0	0	1	0	1	0	0	0	0		0	0
K01997	Transporter	amino_acid	livFGHKM	livH	233	0	1	0	0	1	1	0	1	1	0	0	1	0	0	1	0	1	0	0	0	1	1	1	0	0	1	1	2	0	1	0	0	0	0	1	0	1	0	0	0	0		0	0
K01998	Transporter	amino_acid	livFGHKM	livM	234	0	1	0	0	1	1	0	1	1	0	0	1	0	0	1	0	1	0	0	0	1	1	0	0	0	1	0	0	0	1	0	0	0	0	1	1	1	0	0	0	0		0	0
K01999	Transporter	amino_acid	livFGHKM	livK	235	0	1	0	0	1	2	0	1	1	0	0	1	0	0	2	0	1	0	0	0	1	1	1	0	0	1	0	0	0	1	0	0	0	0	1	1	1	0	0	0	0		0	0
K02017	Transporter	Metal	modABC	modC	236	0	0	0	0	1	1	0	0	0	1	1	1	0	1	0	0	0	2	1	1	0	0	0	1	1	0	0	1	0	0	1	0	1	1	0	0	0	0	1	1	0		0	0
K02018	Transporter	Metal	modABC	modB	237	0	0	0	0	1	1	0	0	0	1	1	0	0	1	0	0	0	2	1	1	0	0	0	1	1	0	0	1	1	0	1	0	0	0	0	0	0	0	1	1	0		0	0
K02019	Transporter	Metal	modABCE	modE	238	1	1	1	0	2	1	1	1	0	0	1	1	1	1	0	1	2	2	1	1	1	1	1	1	1	0	1	1	1	1	2	1	2	1	1	1	1	0	2	2	1		0	1
K02020	Transporter	Metal	modABC	modA	239	0	0	0	0	1	1	0	0	0	2	1	0	0	1	0	0	0	2	2	1	0	0	0	2	1	0	0	1	0	0	1	0	0	0	0	0	0	0	1	1	0		0	0
[truncated: 50 more columns]
